# Supplementary material for: Direct and Indirect Competitive Interactions between Ooencyrtus nezarae and Paratelenomus saccharalis Parasitizing Megacopta cribraria Egg Patches
Source: Insects. 2022 Dec 30;14(1):35. doi: 10.3390/insects14010035 (PMC9863137; doi:10.3390/insects14010035)
Supplement: Supplementary file 1 [file insects-14-00035-s001.zip]

Archive with 1 entries (1 files):
- insects-2135449-supplementary.pdf
